# Supplementary material for: Designing and Facilitating Collaborative Research Design and Data Analysis Workshops: Lessons Learned in the Healthy Neighborhoods Study
Source: Int J Environ Res Public Health. 2019 Jan 24;16(3):324. doi: 10.3390/ijerph16030324 (PMC6388393; doi:10.3390/ijerph16030324)
Supplement: Supplementary file 1 [file ijerph-16-00324-s001.zip]

Archive with 5 entries (4 files):
- S2 2018 Collaborative Data Analysis Workshops.docx
- __MACOSX/
- __MACOSX/._S2 2018 Collaborative Data Analysis Workshops.docx
- S1 2016 Collaborative Research Design Workshops.docx
- __MACOSX/._S1 2016 Collaborative Research Design Workshops.docx
